# Supplementary material for: Molecular Characterization and Functional Analysis of a Schistosoma mansoni Serine Protease Inhibitor, Smserpin-p46
Source: Microorganisms. 2024 Jun 7;12(6):1164. doi: 10.3390/microorganisms12061164 (PMC11205507; doi:10.3390/microorganisms12061164)
Supplement: Supplementary file 1 [file microorganisms-12-01164-s001.zip]

Archive with 1 entries (1 files):
- microorganisms-3029340-supplementary.pdf
